# Supplementary material for: Using experience to improve: how errors shape behavior and brain activity in monkeys
Source: PeerJ. 2018 Jul 27;6:e5395. doi: 10.7717/peerj.5395 (PMC6065460; doi:10.7717/peerj.5395)
Supplement: Supplemental Information 1 [file peerj-06-5395-s001.zip]

Archive with 3 entries (3 files):
- AssociatedData_PardoVazquezAndAcuña_PeerJ.pdf
- PeerJ_Neurons.zip
- Psychophysics_PeerJ.mat
